# Supplementary material for: The Adsorption of Small Molecules on the Copper Paddle-Wheel: Influence of the Multi-Reference Ground State
Source: Molecules. 2022 Jan 28;27(3):912. doi: 10.3390/molecules27030912 (PMC8840508; doi:10.3390/molecules27030912)
Supplement: Supplementary file 1 [file molecules-27-00912-s001.zip]

Archive with 1 entries (1 files):
- Supplementary-molecules-1559927_Corrected.pdf
